# Supplementary material for: Chemical Fingerprints of Honey Fermented by Conventional and Non-Conventional Yeasts
Source: Molecules. 2025 May 26;30(11):2319. doi: 10.3390/molecules30112319 (PMC12156296; doi:10.3390/molecules30112319)
Supplement: Supplementary file 1 [file molecules-30-02319-s001.zip]

Archive with 1 entries (1 files):
- molecules-3649418-supplementary.pdf
